# Supplementary material for: Characterizing Aircraft Exhaust Emissions and Impact Factors at Tianjin Binhai International Airport via Open-Path Fourier-Transform Infrared Spectrometer
Source: Toxics. 2024 Oct 28;12(11):782. doi: 10.3390/toxics12110782 (PMC11598071; doi:10.3390/toxics12110782)
Supplement: Supplementary file 1 [file toxics-12-00782-s001.zip]

Archive with 1 entries (1 files):
- toxics-3249905-supplementary.pdf
